# Supplementary material for: DNA methylation signatures of educational attainment
Source: NPJ Sci Learn. 2018 Mar 23;3:7. doi: 10.1038/s41539-018-0020-2 (PMC6220239; doi:10.1038/s41539-018-0020-2)
Supplement: Supplementary file 2 — Supplemental Tables 1-9(XLSX 95 kb) [file 41539_2018_20_MOESM2_ESM.xlsx]

## Sheet: Supplemental table legends
Supplemental table 1 Bayesian estimates of bias and inflation from the EWAS analyses.
Supplemental table 2 Meta-analysis summary statistics for 58 CpG sites significantly associated with educational attainment.
Supplemental table 3 Number of methylation sites significantly associated with educational attainment level in each analysis.
Supplemental table 4 Correlation between smoking status and educational attainment.
Supplemental table 5 Summary statistics based on analysis in the Netherlands Twin Register adjusting for additional smoking phenotypes.
Supplemental table 6 Association between maternal smoking and methylation level at education top sits in the Netherlands Twin Register, adjusted or individual smoking status
Supplemental table 7 Results from the association analysis of methylation level and transcript levels in cis (< 100kb).
Supplemental table 8 Correlation between fetal age and DNA methylation level in the brain from Spiers et al (2015)1 for CpGs significantly associated with educational attainment and with a significant change in methylation in fetal brains.
Supplemental table 9 Correlation between DNA methylation level in blood and DNA methylation in 4 brain regions from Hannon et al (2015)2 for CpG sites significantly associated with educational attainment and significantly correlated across blood and brain.
References
1Spiers,H. et al. Methylomic trajectories across human fetal brain development. Genome Res. 25, 338-352 (2015).
2Hannon,E., Lunnon,K., Schalkwyk,L., & Mill,J. Interindividual methylomic variation across blood, cortex, and cerebellum: implications for epigenetic studies of neurological and neuropsychiatric phenotypes. Epigenetics 10, 1024-1032 (2015)

## Sheet: S1
Cohort	NTR (N=2199)		LLS (N=668)		RS (608)		LLD (704)		Meta-analysis (N=4179)
Estimate	bias	inflation	bias	inflation	bias	inflation	bias	inflation	bias	inflation
Primary analysis (model 1)	0.150634	0.968441	0.236113	0.989386	-0.123248	1.07273	0.0764399	0.957982	0.172237	1.03419
Adjustment for smoking status (model 2)	0.179435	0.950678	0.178373	0.981648	-0.15288	1.08134	0.0871515	0.947511	0.185218	1.03078
Adjustment for smoking status and BMI (model 3)	0.12621	0.942897	0.217818	1.00812	-0.105663	1.02847	0.100425	0.96216	0.164126	1.03455
NTR=Netherlands Twin Register
LLS=Leiden Longevity Study
RS=Rotterdam Study
LLD=Lifelines-Deep

## Sheet: S2
cgid	CHR	Position	Gene	nearest_gene	Meta-analysis, without smoking adjustment			Meta-analysis, adjusted for smoking status			Mediation by smoking				Meta-analysis, adjusted for smoking status and BMI			Meta-analysis in never-smokers			Maternal smoking (Joubert et al 2016)
					eff.size	std.err	pval	eff.size	std.err	pval	total effect	direct effect	indirect effect (total effect - direct effect)	Prop. Mediated	eff.size	std.err	pval	eff.size	std.err	pval
cg05575921	5	373378	AHRR	AHRR	0.0596975	0.00550328	2.04705e-27	0.0350358	0.00414747	2.97547e-17	0.0596975	0.0350358	0.0246617	0.41311	0.0384895	0.0041922	4.26248e-20	0.0081241	0.0025323	0.00133573	yes
cg21566642	2	233284661		ALPPL2	0.0447048	0.00449083	2.40548e-23	0.0266712	0.00365567	2.96787e-13	0.0447048	0.0266712	0.0180336	0.403393	0.0281058	0.00367196	1.94575e-14	0.00999725	0.00447174	0.0253748	no
cg05951221	2	233284402		ALPPL2	0.0345074	0.00355881	3.12553e-22	0.0217661	0.00299883	3.92218e-13	0.0345074	0.0217661	0.0127413	0.369233	0.0221109	0.00301807	2.36851e-13	0.00889705	0.00384617	0.0207105	no
cg01940273	2	233284934		ALPPL2	0.0301499	0.0031483	1.00324e-21	0.0182955	0.00261973	2.87453e-12	0.0301499	0.0182955	0.0118545	0.393183	0.0193764	0.00263649	1.99246e-13	0.00788172	0.00345561	0.0225575	no
cg21161138	5	399360	AHRR	AHRR	0.0208237	0.0024032	4.5155e-18	0.012525	0.00201356	4.9616e-10	0.0208237	0.012525	0.00829868	0.398522	0.0134217	0.00202852	3.67766e-11	0.00577951	0.00204719	0.00475547	yes
cg06126421	6	30720080		HLA-DRB5	0.0299131	0.00364991	2.49417e-16	0.0172137	0.00315158	4.70946e-08	0.0299131	0.0172137	0.0126993	0.424541	0.0173982	0.00317875	4.41767e-08	0.00252473	0.00335957	0.45235	no
cg23126342	13	67801125	PCDH9	PCDH9	-0.0314992	0.00403746	6.10674e-15	-0.0272844	0.00391692	3.26587e-12	-0.0314992	-0.0272844	-0.00421475	0.133805	-0.0285012	0.00392412	3.78369e-13	-0.0218688	0.0056872	0.000120419	no
cg23916896	5	368804	AHRR	AHRR	0.0269194	0.00348106	1.04956e-14	0.0206882	0.00334211	6.01065e-10	0.0269194	0.0206882	0.00623122	0.231477	0.0228641	0.00337589	1.26361e-11	0.0147404	0.00491437	0.00270471	yes
cg00310412	15	74724918	SEMA7A	SEMA7A	0.0128188	0.00176183	3.44317e-13	0.00990029	0.00170056	5.82255e-09	0.0128188	0.00990029	0.00291847	0.227672	0.00989574	0.00171203	7.46469e-09	0.00359276	0.0024248	0.138428	no
cg25189904	1	68299493	GNG12	GNG12-AS1	0.0298201	0.00418896	1.08912e-12	0.0188373	0.00384693	9.74576e-07	0.0298201	0.0188373	0.0109829	0.368303	0.0182085	0.00386638	2.48385e-06	0.0140976	0.0049661	0.00452871	yes
cg19572487	17	38476024	RARA	RARA	0.0198901	0.00280796	1.40569e-12	0.0125004	0.00259008	1.39124e-06	0.0198901	0.0125004	0.00738975	0.371529	0.0124118	0.00260357	1.86788e-06	0.00350512	0.00333916	0.293856	yes
cg21611682	11	68138269	LRP5	LRP5	0.0126778	0.00179213	1.50402e-12	0.00879938	0.00169354	2.03776e-07	0.0126778	0.00879938	0.00387839	0.30592	0.00915609	0.00171852	9.93505e-08	0.00620866	0.00231776	0.00739026	yes
cg11902777	5	368843	AHRR	AHRR	0.00934941	0.00138794	1.62627e-11	0.00711228	0.00134426	1.21748e-07	0.00934941	0.00711228	0.00223713	0.23928	0.00734607	0.00136608	7.55278e-08	0.00468113	0.0021547	0.0298166	yes
cg19859270	3	98251294	GPR15	GPR15	0.00660071	0.000984678	2.03589e-11	0.00395009	0.000895126	1.02003e-05	0.00660071	0.00395009	0.00265063	0.401567	0.00385206	0.000906436	2.14083e-05	0.00103594	0.00114854	0.367076	no
cg04180046	7	45002736	MYO1G	MYO1G	-0.0230677	0.00347004	2.9779e-11	-0.0189512	0.00338115	2.08319e-08	-0.0230677	-0.0189512	-0.00411648	0.178453	-0.0194087	0.00338003	9.34802e-09	-0.00758596	0.00496489	0.126532	yes
cg25648203	5	395444	AHRR	AHRR	0.0128526	0.0019366	3.2087e-11	0.00748987	0.00174739	1.81668e-05	0.0128526	0.00748987	0.00536271	0.417248	0.0081975	0.00176884	3.57976e-06	0.00172608	0.00208506	0.407764	yes
cg22132788	7	45002486	MYO1G	MYO1G	-0.02687	0.00408861	4.96708e-11	-0.0197978	0.00393004	4.71481e-07	-0.02687	-0.0197978	-0.00707218	0.2632	-0.0221635	0.00394455	1.92342e-08	-0.00714821	0.00597164	0.231296	yes
cg24859433	6	30720203		HLA-DRB5	0.00923822	0.00142218	8.25927e-11	0.00585147	0.00133107	1.10232e-05	0.00923822	0.00585147	0.00338675	0.366602	0.00606702	0.00134274	6.23172e-06	0.00346317	0.00150753	0.0216048	no
cg12803068	7	45002919	MYO1G	MYO1G	-0.0321522	0.00499301	1.19913e-10	-0.0235347	0.00476668	7.92015e-07	-0.0321522	-0.0235347	-0.00861756	0.268024	-0.0251555	0.00477441	1.37307e-07	-0.00558582	0.00705265	0.428351	yes
cg17924476	5	323794	AHRR	AHRR	-0.0181284	0.00282594	1.40819e-10	-0.0135189	0.0027384	7.9418e-07	-0.0181284	-0.0135189	-0.00460952	0.25427	-0.013663	0.00276361	7.65809e-07	-0.0016435	0.00417016	0.693501	yes
cg01899089	5	369969	AHRR	AHRR	0.0133946	0.00209665	1.67439e-10	0.00985558	0.00200365	8.70694e-07	0.0133946	0.00985558	0.00353902	0.264212	0.0110267	0.00202435	5.12248e-08	0.00818017	0.00290302	0.00483525	yes
cg03991871	5	368447	AHRR	AHRR	0.0174482	0.00273714	1.83409e-10	0.0117754	0.00256612	4.45795e-06	0.0174482	0.0117754	0.00567283	0.325123	0.0124314	0.00258632	1.53534e-06	0.00502386	0.00312086	0.107448	yes
cg02610360	11	120197521	TMEM136	TMEM136	-0.0216214	0.00342889	2.86944e-10	-0.0180692	0.00336422	7.83056e-08	-0.0216214	-0.0180692	-0.00355226	0.164294	-0.018035	0.00338076	9.57565e-08	-0.00823768	0.00489701	0.0925329	no
cg19089201	7	45002287	MYO1G	MYO1G	-0.022608	0.00361983	4.22232e-10	-0.017676	0.00353043	5.5356e-07	-0.022608	-0.017676	-0.00493195	0.218151	-0.0190376	0.00353583	7.27727e-08	-0.00815338	0.00535507	0.127871	yes
cg14753356	6	30720108		HLA-DRB5	0.0151947	0.00243655	4.48474e-10	0.00938003	0.00227564	3.75695e-05	0.0151947	0.00938003	0.00581466	0.382677	0.00931727	0.00229016	4.734e-05	0.00212686	0.00315589	0.500353	no
cg23067299	5	323907	AHRR	AHRR	-0.00777265	0.00126773	8.72565e-10	-0.00621396	0.00123641	5.01308e-07	-0.00777265	-0.00621396	-0.00155869	0.200535	-0.00602098	0.0012461	1.35272e-06	-0.00241869	0.00203909	0.235558	yes
cg23161492	15	90357202	ANPEP	ANPEP	0.0177223	0.00291339	1.17915e-09	0.0126723	0.00277208	4.84475e-06	0.0177223	0.0126723	0.00505002	0.284953	0.0136802	0.00279383	9.75136e-07	0.00862698	0.00426179	0.0429433	yes
cg19719391	4	26789915		TBC1D19	-0.012163	0.0020213	1.77252e-09	-0.0100254	0.00198344	4.31452e-07	-0.012163	-0.0100254	-0.0021376	0.175747	-0.00944891	0.00200318	2.39394e-06	-0.00472492	0.00284034	0.0962107	no
cg09935388	1	92947588	GFI1	GFI1	0.0249335	0.00414466	1.78983e-09	0.0144993	0.00378057	0.000125449	0.0249335	0.0144993	0.0104342	0.41848	0.016366	0.00379238	1.59251e-05	0.00217996	0.00467901	0.641286	yes
cg16983588	11	129793108	PRDM10	PRDM10	-0.0191314	0.00318046	1.79556e-09	-0.0161402	0.00312796	2.46987e-07	-0.0191314	-0.0161402	-0.00299125	0.156353	-0.0161714	0.00315064	2.85566e-07	-0.00742012	0.00464944	0.110508	no
cg25949550	7	145814306	CNTNAP2	CNTNAP2	0.00921478	0.00153229	1.81324e-09	0.00644663	0.00147254	1.19825e-05	0.00921478	0.00644663	0.00276815	0.300403	0.00667682	0.00148123	6.55625e-06	0.00307529	0.00215556	0.153673	yes
cg03329539	2	233283329		ALPPL2	0.0136571	0.00227809	2.03476e-09	0.00730179	0.00207521	0.00043388	0.0136571	0.00730179	0.00635536	0.46535	0.00780853	0.00208204	0.00017653	0.00105653	0.00302089	0.726532	no
cg10874644	5	83898708		EDIL3	-0.0168593	0.00282649	2.44986e-09	-0.0144826	0.00278482	1.98681e-07	-0.0168593	-0.0144826	-0.00237671	0.140973	-0.0148983	0.002807	1.11098e-07	-0.00948539	0.00406096	0.0195043	no
cg21091547	6	36645500	CDKN1A	CDKN1A	0.0158059	0.00267231	3.32494e-09	0.0128535	0.00264154	1.13928e-06	0.0158059	0.0128535	0.00295237	0.186789	0.012515	0.0026533	2.39624e-06	0.0070067	0.00371822	0.0595077	yes
cg07339236	20	50312490	ATP9A	ATP9A	0.0111637	0.00189184	3.61321e-09	0.00691357	0.00178423	0.000106704	0.0111637	0.00691357	0.00425016	0.380711	0.00642949	0.00181152	0.00038637	0.00264384	0.00280228	0.345445	yes
cg08035323	2	9843525		YWHAQ	-0.015843	0.00268805	3.77251e-09	-0.0122304	0.00261053	2.79921e-06	-0.015843	-0.0122304	-0.00361262	0.228025	-0.0128285	0.002618	9.5781e-07	-0.00657483	0.00390813	0.0925022	no
cg03707168	19	49379127	PPP1R15A	PPP1R15A	0.0139048	0.00237622	4.86794e-09	0.0108509	0.00232418	3.03126e-06	0.0139048	0.0108509	0.00305389	0.219629	0.0111456	0.00234627	2.03051e-06	0.00689299	0.00333375	0.0386742	no
cg20438687	17	4761644	MINK1	MINK1	0.0111593	0.0019375	8.4295e-09	0.00995711	0.00191247	1.92516e-07	0.0111593	0.00995711	0.00120222	0.107732	0.0101364	0.00192505	1.39797e-07	0.00877562	0.002774	0.00155871	no
cg04551776	5	393366	AHRR	AHRR	0.0100355	0.00175213	1.01875e-08	0.00602095	0.00163355	0.000227978	0.0100355	0.00602095	0.00401451	0.400032	0.00664967	0.00165254	5.72434e-05	0.000778251	0.00223055	0.72716	yes
cg13038618	14	77467391		IRF2BPL	0.0121637	0.00213092	1.14188e-08	0.00895332	0.00205457	1.314e-05	0.0121637	0.00895332	0.00321037	0.26393	0.00931589	0.00208936	8.24504e-06	0.00124744	0.00285975	0.662686	yes
cg15342087	6	30720209		HLA-DRB5	0.00768312	0.00134926	1.23871e-08	0.00411851	0.00124389	0.000929696	0.00768312	0.00411851	0.00356461	0.463954	0.00445089	0.00126196	0.000420343	0.000605433	0.00140792	0.667182	no
cg03450842	10	80834947	ZMIZ1	ZMIZ1	0.00915408	0.00161916	1.57128e-08	0.0058974	0.00154692	0.000137651	0.00915408	0.0058974	0.00325668	0.355762	0.00580449	0.00156104	0.000200532	0.00435327	0.00219684	0.0475232	yes
cg04907244	7	22894795	SNORD93	SNORD93	0.0125969	0.00223932	1.85172e-08	0.0107229	0.00222111	1.38117e-06	0.0125969	0.0107229	0.00187402	0.148769	0.00971078	0.00223151	1.35109e-05	0.00953404	0.00351572	0.00669135	yes
cg18826637	2	145116633		ZEB2	0.023071	0.00410157	1.85602e-08	0.0187446	0.00401891	3.09979e-06	0.023071	0.0187446	0.00432642	0.187526	0.0165143	0.00403393	4.24263e-05	0.0139264	0.00540212	0.0099387	no
cg06695691	4	124154293	SPATA5	SPATA5	-0.012688	0.0022559	1.8621e-08	-0.0115684	0.00224203	2.47261e-07	-0.012688	-0.0115684	-0.00111961	0.0882417	-0.011698	0.00225781	2.20527e-07	-0.0107246	0.00350153	0.00219244	no
cg27537125	1	25349681		RUNX3	0.00721385	0.00130853	3.52916e-08	0.00443623	0.0012396	0.000345237	0.00721385	0.00443623	0.00277763	0.385041	0.00455909	0.00124402	0.000247525	0.00286093	0.0017968	0.111331	yes
cg24090911	5	400732	AHRR	AHRR	0.0103868	0.00190834	5.24392e-08	0.00677139	0.00181089	0.000184569	0.0103868	0.00677139	0.00361537	0.348075	0.00703245	0.00184109	0.000133597	0.00612635	0.00239524	0.0105363	yes
cg14580211	5	150161299	C5orf62	SMIM3	0.0119314	0.00219591	5.5267e-08	0.00781177	0.00205297	0.000141741	0.0119314	0.00781177	0.00411964	0.345277	0.00874792	0.00207685	2.52984e-05	-0.000230835	0.00268644	0.931525	no
cg25491122	13	67801551	PCDH9	PCDH9	-0.0138203	0.0025447	5.60378e-08	-0.0118806	0.00248127	1.68366e-06	-0.0138203	-0.0118806	-0.00193967	0.14035	-0.012482	0.00248884	5.29802e-07	-0.00915076	0.00369217	0.0131965	no
cg08549335	7	30387954	ZNRF2	ZNRF2	0.0169057	0.0031222	6.14026e-08	0.0143842	0.00308215	3.05752e-06	0.0169057	0.0143842	0.00252154	0.149153	0.0124877	0.00308371	5.13122e-05	0.00763373	0.00451784	0.0910881	no
cg21322436	7	145812842	CNTNAP2	CNTNAP2	0.0104321	0.00193255	6.73388e-08	0.00589664	0.00181398	0.00115134	0.0104321	0.00589664	0.00453551	0.434763	0.00624174	0.0018256	0.000628496	0.000443672	0.00256659	0.862758	yes
cg24807889	1	1135955		TTLL10	0.0098358	0.00183292	8.04189e-08	0.00909145	0.00181306	5.31923e-07	0.0098358	0.00909145	0.000744349	0.0756776	0.00948965	0.00183301	2.25393e-07	0.00770286	0.00268455	0.00411344	no
cg05673882	5	74862702	POLK	POLK	0.0149215	0.00278789	8.68669e-08	0.0116779	0.00272249	1.79144e-05	0.0149215	0.0116779	0.00324359	0.217377	0.0110228	0.00273014	5.40346e-05	0.00751482	0.00409887	0.066745	no
cg22407942	7	22894828	SNORD93	SNORD93	0.0145526	0.00272037	8.82077e-08	0.0122463	0.00269818	5.65945e-06	0.0145526	0.0122463	0.0023063	0.15848	0.010938	0.0027056	5.28319e-05	0.0104194	0.00421869	0.0135184	no
cg12806681	5	368394	AHRR	AHRR	0.00881452	0.00165085	9.32574e-08	0.00564292	0.0015635	0.000307196	0.00881452	0.00564292	0.0031716	0.359815	0.00605043	0.0015773	0.000125084	0.00157535	0.00184341	0.392781	yes
cg18181703	17	76354621	SOCS3	SOCS3	0.0120925	0.00226835	9.76953e-08	0.0102146	0.0022345	4.84697e-06	0.0120925	0.0102146	0.00187794	0.155298	0.00761745	0.00223997	0.000672148	0.00784656	0.00328877	0.0170392	no
cg11827514	8	143125722		MIR4472-1	0.0177281	0.00333165	1.03128e-07	0.0149925	0.00326506	4.39418e-06	0.0177281	0.0149925	0.00273558	0.154307	0.0162503	0.00328207	7.37411e-07	0.0116952	0.00474974	0.0138057	no
cg15857661	10	104196243	MIR146B	MIR146B	0.0132625	0.00250588	1.20624e-07	0.0122758	0.00247752	7.23879e-07	0.0132625	0.0122758	0.000986744	0.0744011	0.0123332	0.00251003	8.94413e-07	0.0104401	0.00362482	0.00397466	no
cgid= Illumina CpG identifier
CHR=chromosome
eff.size= effect size (beta)
std.err=standard error
pval=p-value
grey= genome-wide significant after adjusting for smoking

## Sheet: S3
Cohort	NTR	LLS	RS	LLD	Meta-analysis
N samples	2199	668	608	704	4179
Primary analysis (no adjustment for smoking)	20	0	0	2	58
Adjustment for smoking status	6	0	0	1	11
Adjustment for smoking status and BMI	9	0	0	2	17
NTR=Netherlands Twin Register
LLS=Leiden Longevity Study
RS=Rotterdam Study
LLD=Lifelines-Deep

## Sheet: S4
Birth cohort	N	Pearson r current smoking	Pval current smoking	Pearson r ever smoking	Pval ever smoking
1925_1934	108	-0.13949	0.149922	-0.0897322	0.355727
1935_1939	310	-0.0190346	0.738519	-0.0521786	0.35987
1940_1944	549	-0.10189	0.0169342	-0.0239489	0.575519
1945_1949	435	-0.0609967	0.204189	-0.0453026	0.345872
1950_1954	354	-0.134146	0.0115225	-0.0956573	0.07225
1955_1959	276	-0.0202149	0.738119	-0.0688837	0.25406
1960_1964	260	-0.184214	0.00286739	-0.162246	0.00876912
1965_1969	299	-0.0830256	0.152113	0.0471705	0.416396
1970_1974	673	-0.032284	0.403054	-0.0814949	0.0345369
1975_1979	612	-0.22108	3.26586e-08	-0.213012	1.03755e-07
1980_1984	238	-0.149018	0.0214654	-0.278644	1.28408e-05
1985_1989	143	-0.164984	0.048939	-0.151076	0.0716865
All	4257	-0.105069	6.315e-12	-0.0924624	1.504e-09
r=correlation
pval=p-value

## Sheet: S5
cgid	CHR	Position	Gene	nearest_gene	Unadjusted for smoking			Adjusted for smoking status			Adjusted for methylation-based smoking score			Adjusted for smoking status and pack-years			Adjusted for smoking status and maternal smoking			Adjusted for methylation level at cg05575921 (AHRR)			Analysis in never-smokers			Analysis in never-smokers, adjusted for maternal smoking			Analysis in never-smokers, with individuals with cotinine levels > 15 excluded			Analysis in never-smokers, adjusted for second-hand smoking exposure			Maternal smoking (Joubert et al 2016)
					beta	se	pval	beta	se	pval	beta	se	pval	beta	se	pval	beta	se	pval	beta	se	pval	beta	se	pval	beta	se	pval	beta	se	pval	beta	se	pval
cg05575921	5	373378	AHRR	AHRR	0.0629489	0.0075097	5.18866e-17	0.0352395	0.00551466	1.65717e-10	0.0312849	0.00553997	1.63154e-08	0.0241486	0.00486946	7.07911e-07	0.0388747	0.00718319	6.2361e-08	-4.59355e-15	3.59372e-15	0.201174	0.00915439	0.00293892	0.00184021	0.00733221	0.00343208	0.0326488	0.00928249	0.00460307	0.0437386	0.00905644	0.00460456	0.0492015	yes
cg21566642	2	233284661		ALPPL2	0.0490173	0.0059733	2.28537e-16	0.0297022	0.00488525	1.2019e-09	0.0277369	0.00486606	1.1976e-08	0.0210076	0.00456724	4.23269e-06	0.0263017	0.00642742	4.27455e-05	0.00964942	0.00385178	0.0122389	0.010048	0.00534173	0.0599656	0.00365658	0.00595549	0.539225	0.0222747	0.00873088	0.0107335	0.0219097	0.00897022	0.0145864	no
cg05951221	2	233284402		ALPPL2	0.0396157	0.00494908	1.19799e-15	0.0250921	0.00418225	1.97718e-09	0.0230067	0.00404974	1.33886e-08	0.0186915	0.00395028	2.22674e-06	0.0221504	0.00555182	6.61433e-05	0.00996628	0.00354911	0.00498336	0.0100788	0.00476437	0.0343923	0.00336879	0.00530669	0.525546	0.00912802	0.00799544	0.253598	0.00249626	0.010618	0.814134	no
cg01940273	2	233284934		ALPPL2	0.0336679	0.00423724	1.93065e-15	0.0207185	0.00353354	4.53492e-09	0.018331	0.00353455	2.14594e-07	0.0152539	0.00339152	6.87074e-06	0.0208938	0.00466768	7.59592e-06	0.0063687	0.00281724	0.0237828	0.00772759	0.00416139	0.0633147	0.00745583	0.00473676	0.115479	0.00777837	0.0120702	0.519298	0.00768219	0.0122124	0.529316	no
cg21161138	5	399360	AHRR	AHRR	0.0220122	0.0030689	7.35495e-13	0.0131464	0.00252821	1.99403e-07	0.0101226	0.00226673	7.97995e-06	0.0100727	0.00233026	1.54237e-05	0.0175991	0.00351594	5.57159e-07	0.000384442	0.00172113	0.823251	0.00640471	0.00222035	0.00391973	0.00522073	0.00273758	0.0565132	0.00541588	0.00334606	0.105537	0.00508361	0.00336906	0.131321	yes
cg06126421	6	30720080		HLA-DRB5	0.0255623	0.00453855	1.77871e-08	0.0131877	0.00393167	0.00079591	0.00601351	0.00339373	0.0764035	0.00613937	0.00364935	0.0925075	0.0147029	0.00514189	0.00424387	-0.0027772	0.0030981	0.370028	-0.000177125	0.0036918	0.961734	0.00258518	0.00477342	0.588109	0.00638785	0.00583652	0.273753	0.00815511	0.00604998	0.177672	no
cg23126342	13	67801125	PCDH9	PCDH9	-0.0276195	0.00497908	2.90433e-08	-0.0233899	0.00486889	1.55565e-06	-0.02844	0.00521502	4.93935e-08	-0.0203292	0.00501062	4.96591e-05	-0.0200619	0.00651293	0.00206779	-0.018527	0.00488035	0.000146911	-0.0185308	0.00643048	0.00395522	-0.0128747	0.00816875	0.115006	-0.0340989	0.0094106	0.000290697	-0.0331224	0.00979834	0.000723783	no
cg23916896	5	368804	AHRR	AHRR	0.0282005	0.00453284	4.92791e-10	0.0214716	0.00439458	1.02941e-06	0.0182106	0.00444649	4.21268e-05	0.0183507	0.00450824	4.69146e-05	0.0225541	0.00551392	4.30644e-05	0.0124602	0.00420807	0.00306613	0.0129193	0.00581155	0.0262133	0.0110727	0.00695495	0.111371	-0.0192562	0.100987	0.848777	0.0310381	0.998821	0.97521	yes
cg00310412	15	74724918	SEMA7A	SEMA7A	0.0130279	0.0022701	9.52824e-09	0.0101335	0.00222635	5.32334e-06	0.00706128	0.00219066	0.001267	0.00829971	0.00225452	0.000231992	0.0121319	0.00293465	3.56488e-05	0.00512217	0.00215846	0.0176412	0.00355743	0.00282253	0.207536	0.00601802	0.00362873	0.097229	0.00322203	0.00436054	0.459963	0.00238212	0.00441221	0.589271	no
cg25189904	1	68299493	GNG12	GNG12-AS1	0.0293766	0.00531015	3.16307e-08	0.0182251	0.00491517	0.000208958	0.011448	0.00468315	0.014505	0.0144559	0.00485673	0.00291601	0.016793	0.00639283	0.00861792	0.00470819	0.00453282	0.29895	0.0194379	0.00576646	0.000749331	0.0172524	0.00658332	0.00877703	0.0163882	0.00826183	0.0472998	0.0155833	0.00836931	0.0626094	yes
cg19572487	17	38476024	RARA	RARA	0.019037	0.00344148	3.17247e-08	0.0119853	0.00321956	0.00019715	0.00774735	0.00322984	0.0164543	0.00854458	0.00326751	0.00892252	0.0117287	0.00420146	0.00524523	0.00393853	0.00307902	0.200844	0.00398644	0.00379034	0.292921	0.00484483	0.00488222	0.321031	0.0064002	0.00558542	0.251847	0.0078516	0.00670293	0.24145	yes
cg21611682	11	68138269	LRP5	LRP5	0.013614	0.00230204	3.34108e-09	0.00948916	0.00219687	1.5646e-05	0.00512012	0.00177132	0.00384548	0.00726282	0.00219122	0.000918023	0.0106502	0.00291238	0.000255311	0.0031756	0.00202041	0.116006	0.00464571	0.00266681	0.0814999	0.00412933	0.00332137	0.213772	-0.00242771	0.0040044	0.544342	-0.0028405	0.00396464	0.473709	yes
cg11902777	5	368843	AHRR	AHRR	0.0122869	0.00208935	4.084e-09	0.00921618	0.0020365	6.02539e-06	0.00859407	0.00213769	5.81324e-05	0.00833272	0.00212642	8.90449e-05	0.00789696	0.00249426	0.00154522	0.00611956	0.00212105	0.00391218	0.00696582	0.00302893	0.0214614	0.00341909	0.00345626	0.322543	0.00463134	0.00431075	0.282656	0.00466642	0.00448392	0.298014	yes
cg19859270	3	98251294	GPR15	GPR15	0.00764784	0.00135259	1.56537e-08	0.00451775	0.00122277	0.000220165	0.00380229	0.00126812	0.00271427	0.00254657	0.00121766	0.0364959	0.00552419	0.00169823	0.00114227	0.000617094	0.00115518	0.593205	0.000770267	0.00143892	0.592437	0.000977933	0.00186015	0.599078	-0.00134305	0.00188874	0.477034	-0.00156267	0.00190844	0.412888	no
cg04180046	7	45002736	MYO1G	MYO1G	-0.0198482	0.00445576	8.40833e-06	-0.0158723	0.00439133	0.000300965	-0.0235239	0.00467927	4.97564e-07	-0.0124962	0.00456486	0.00619119	-0.0122454	0.00556019	0.027642	-0.0100977	0.00430883	0.0191044	-0.00873744	0.00598242	0.144147	-0.00132338	0.00711694	0.852486	0.215307	0.791315	0.785555	-0.0174196	0.0101101	0.0848907	yes
cg25648203	5	395444	AHRR	AHRR	0.0137735	0.00247287	2.54947e-08	0.00794724	0.00222791	0.000360922	0.00514022	0.00211224	0.0149519	0.00575765	0.00222633	0.00970531	0.00806602	0.00308691	0.00897576	-0.00216311	0.001733	0.211962	0.00249805	0.00236341	0.290526	0.00196077	0.00304684	0.519874	-0.0016134	0.0038559	0.675638	-0.00178496	0.00396444	0.652536	yes
cg22132788	7	45002486	MYO1G	MYO1G	-0.0250153	0.00537678	3.27993e-06	-0.0169749	0.00518653	0.00106459	-0.0256899	0.00546115	2.54956e-06	-0.0116621	0.00542775	0.0316657	-0.0196958	0.00652386	0.00253573	-0.0110995	0.00504734	0.0278721	-0.00772786	0.00718596	0.28219	-0.00604277	0.00863744	0.484176	-0.590802	8.88466	0.946982	-0.0295838	0.523351	0.954921	yes
cg24859433	6	30720203		HLA-DRB5	0.00934733	0.00169499	3.49407e-08	0.00612293	0.00160927	0.000141921	0.00408104	0.00139088	0.0033447	0.00413819	0.00157756	0.00871186	0.00752879	0.0021815	0.000558087	0.0010246	0.00144167	0.477269	0.00390297	0.00168436	0.0204938	0.00255731	0.00225244	0.25623	0.0032692	0.00251466	0.193582	0.00288905	0.00251586	0.250831	no
cg12803068	7	45002919	MYO1G	MYO1G	-0.0280557	0.00608577	4.02578e-06	-0.0195357	0.00585742	0.000852395	-0.0305949	0.00625672	1.0087e-06	-0.0139785	0.00608377	0.0215804	-0.0202926	0.00734682	0.0057431	-0.0110427	0.00567345	0.0516093	-0.0081718	0.00799714	0.306856	-0.00217117	0.00958796	0.820854	0.048509	3.47486	0.988862	0.397491	1.53915	0.796211	yes
cg17924476	5	323794	AHRR	AHRR	-0.0138299	0.00357048	0.000107329	-0.00910579	0.00350624	0.00940349	-0.0114688	0.00379063	0.00248162	-0.00606951	0.00369326	0.1003	-0.00504523	0.00457107	0.26971	-0.00332689	0.00353915	0.347204	-0.000615723	0.00487683	0.89953	0.00388822	0.00572837	0.497287	-0.0123418	0.00900151	0.170349	-0.0130817	0.00968956	0.176991	yes
cg01899089	5	369969	AHRR	AHRR	0.0156157	0.00277784	1.89284e-08	0.0117381	0.00267689	1.15992e-05	0.00748027	0.00245511	0.00231277	0.010129	0.00275168	0.000232304	0.0146418	0.00348944	2.71636e-05	0.00602028	0.0025936	0.0202757	0.0085847	0.00348357	0.0137265	0.00866505	0.00426592	0.0422318	0.00586613	0.00561337	0.29601	0.00635745	0.00571293	0.265787	yes
cg03991871	5	368447	AHRR	AHRR	0.017134	0.00351396	1.0827e-06	0.0114005	0.00331462	0.000582846	0.00793863	0.00316369	0.0120973	0.0102132	0.00335176	0.0023105	0.0162585	0.00506638	0.00133155	0.00187256	0.00305932	0.540484	0.00410865	0.00360861	0.254883	0.00534441	0.00536226	0.318924	-0.094854	0.195608	0.627734	1.06417	137.718	0.993835	yes
cg02610360	11	120197521	TMEM136	TMEM136	-0.0183368	0.00413392	9.17736e-06	-0.0149175	0.0041145	0.000288297	-0.019268	0.0043794	1.08408e-05	-0.0121794	0.00426952	0.00433582	-0.0151748	0.00580452	0.00894079	-0.0109533	0.0041173	0.00780681	-0.00646231	0.00543791	0.234683	-0.00648634	0.00724189	0.370429	-0.00823995	0.00835118	0.323799	-0.00802827	0.00840865	0.339698	no
cg19089201	7	45002287	MYO1G	MYO1G	-0.0198382	0.00458007	1.48158e-05	-0.0145694	0.00451593	0.00125432	-0.0223709	0.00478031	2.87164e-06	-0.0114845	0.0047575	0.0157793	-0.0143338	0.00554902	0.00979086	-0.0102761	0.00444633	0.0208256	-0.00855806	0.00630822	0.174892	-0.00499351	0.00747187	0.503936	0.0138906	0.0191084	0.467262	-0.649874	2.48172	0.793426	yes
cg14753356	6	30720108		HLA-DRB5	0.0137072	0.00301479	5.45018e-06	0.00751119	0.00282722	0.00789	0.00208759	0.00254885	0.412768	0.00359284	0.0028721	0.210954	0.00904539	0.00393769	0.0216115	-0.000128097	0.0026183	0.96098	0.000399925	0.00348265	0.908577	0.00181107	0.00449764	0.68719	-0.0025018	0.00540485	0.643451	-0.00180437	0.00537867	0.737272	no
cg23067299	5	323907	AHRR	AHRR	-0.00650165	0.00196493	0.000936817	-0.00435501	0.00192182	0.0234463	-0.00633219	0.00216967	0.00351717	-0.00290027	0.00198881	0.144759	-0.00257607	0.002427	0.288499	-0.0024241	0.00197823	0.220428	-0.00290029	0.0026866	0.280347	-0.000188735	0.00308675	0.951245	-0.00163371	0.00391136	0.676178	-0.00227152	0.00394395	0.56465	yes
cg23161492	15	90357202	ANPEP	ANPEP	0.018414	0.00406834	6.00616e-06	0.0130746	0.00389601	0.000791073	0.00533453	0.00383537	0.164263	0.00961191	0.00399861	0.0162252	0.0184352	0.00542458	0.000677672	0.00610842	0.00377999	0.106097	0.00442203	0.00547537	0.419308	0.00944264	0.00824198	0.251929	0.0115317	0.0772033	0.881264	-0.011566	0.00741823	0.118964	yes
cg19719391	4	26789915		TBC1D19	-0.01033	0.00262252	8.18399e-05	-0.00811832	0.00260711	0.00184621	-0.0133211	0.00278978	1.79753e-06	-0.00736399	0.0027002	0.0063873	-0.0068867	0.00356977	0.0537094	-0.00564716	0.00264831	0.0329766	-0.00428193	0.00335183	0.201429	-0.00420216	0.00405751	0.300366	-0.00655749	0.00535925	0.22111	-0.0057614	0.0053272	0.279471	no
cg09935388	1	92947588	GFI1	GFI1	0.0197706	0.00514796	0.000122794	0.00965205	0.00470287	0.0401334	-0.00191745	0.00417947	0.646394	0.00455244	0.00463845	0.326367	0.00815567	0.0065609	0.213841	-0.00386252	0.00406315	0.341796	-0.00406135	0.0051786	0.432889	-0.0120098	0.00930528	0.196828	0.02042	0.0929185	0.826056	-0.191981	0.590175	0.744958	yes
cg16983588	11	129793108	PRDM10	PRDM10	-0.0175312	0.00416153	2.52346e-05	-0.0141334	0.00413594	0.000632629	-0.0202533	0.00439233	4.00593e-06	-0.0118393	0.00428344	0.00571044	-0.0121574	0.00572261	0.0336322	-0.0112547	0.00416801	0.00692839	-0.00503681	0.00546644	0.356839	-0.0059892	0.00698866	0.391451	-0.0142659	1.00571	0.988682	0.0726898	1.88044	0.969165	no
cg25949550	7	145814306	CNTNAP2	CNTNAP2	0.00981498	0.00223987	1.17626e-05	0.0068616	0.00220378	0.00184846	0.00455887	0.00222325	0.0403111	0.0053551	0.00224029	0.0168319	0.00803629	0.00281906	0.00436238	0.00266933	0.00210186	0.20409	0.00398009	0.00272836	0.144625	0.00362544	0.00344237	0.292257	-0.00783889	0.0549002	0.886461	-0.00827054	0.111885	0.941074	yes
cg03329539	2	233283329		ALPPL2	0.0166691	0.00307464	5.91044e-08	0.00987721	0.0028374	0.000499404	0.00597932	0.00260528	0.0217288	0.00740351	0.00280789	0.00837212	0.0106056	0.00392563	0.00690013	0.00201197	0.00260486	0.439884	0.00306727	0.00370462	0.407695	-0.000974032	0.00478147	0.83858	0.0042018	0.0112502	0.708787	-0.54375	35.6089	0.987817	no
cg10874644	5	83898708		EDIL3	-0.0130756	0.00343761	0.000142564	-0.0108762	0.00344159	0.00157649	-0.0147386	0.0036626	5.71968e-05	-0.0108293	0.00357944	0.00248286	-0.0123502	0.00439723	0.00497527	-0.00948324	0.00352239	0.00709666	-0.00914913	0.00455284	0.0444798	-0.00980472	0.00583379	0.0928252	0.762834	14.5739	0.958256	-0.0087975	0.00725698	0.225405	no
cg21091547	6	36645500	CDKN1A	CDKN1A	0.0137287	0.0033467	4.09317e-05	0.0109557	0.00336894	0.00114604	0.00590036	0.00329815	0.0736164	0.0100394	0.00351775	0.0043181	0.0103188	0.00445001	0.0204047	0.00464633	0.00336337	0.16714	0.00394812	0.00430184	0.358737	-0.00179569	0.00525474	0.732556	0.0249795	0.0093565	0.00759086	0.00131329	0.00620421	0.832359	yes
cg07339236	20	50312490	ATP9A	ATP9A	0.0129395	0.00279849	3.76894e-06	0.00716796	0.0026448	0.00672417	0.0052532	0.00270412	0.0520564	0.00554155	0.00270255	0.0403166	0.0052863	0.00369475	0.152498	0.00198273	0.0025823	0.442597	-0.000468769	0.00357336	0.895629	-0.0032049	0.00491897	0.514698	-0.0110859	0.0085062	0.192482	-0.218185	0.548028	0.690536	yes
cg08035323	2	9843525		YWHAQ	-0.0166482	0.00373716	8.39794e-06	-0.0127331	0.00365901	0.000501535	-0.0170533	0.00404696	2.51064e-05	-0.012567	0.00384194	0.00107166	-0.00887347	0.00467784	0.0578391	-0.00947421	0.00368723	0.0101856	-0.00630942	0.00486525	0.194688	-0.00140144	0.00574807	0.807377	-0.0135334	0.00775768	0.0810688	-0.0121274	0.008301	0.144028	no
cg03707168	19	49379127	PPP1R15A	PPP1R15A	0.0125056	0.00295115	2.25969e-05	0.00931636	0.00292848	0.00146619	0.00401746	0.00284689	0.158193	0.00645928	0.00297864	0.0301179	0.0108523	0.00412163	0.00846344	0.00478791	0.0028543	0.0934571	0.00597208	0.00375648	0.111878	0.00751926	0.00478466	0.116059	0.00368863	0.00560153	0.510214	0.00372964	0.00558471	0.504242	no
cg20438687	17	4761644	MINK1	MINK1	0.0101068	0.00235963	1.84233e-05	0.00895014	0.0023646	0.000153671	0.00635203	0.00224646	0.00469028	0.00709595	0.00237364	0.00279455	0.0101203	0.00306272	0.000951983	0.00593994	0.00232378	0.0105836	0.00808351	0.00311107	0.00936845	0.00932651	0.00389635	0.0166816	0.00830621	0.00432267	0.0546627	0.00824341	0.00435372	0.0583024	no
cg04551776	5	393366	AHRR	AHRR	0.0108936	0.00220047	7.39993e-07	0.00676134	0.00206964	0.00108726	0.00442486	0.00210562	0.0356016	0.00597972	0.00213092	0.00501345	0.00849586	0.00290939	0.00349867	0.00140436	0.00196802	0.47548	0.00301039	0.00253493	0.235006	0.00574216	0.00336357	0.0877923	0.000613524	0.00375361	0.870165	0.000884283	0.00376961	0.814533	yes
cg13038618	14	77467391		IRF2BPL	0.0132218	0.00264845	5.96717e-07	0.0098262	0.00258181	0.000141267	0.00298982	0.00213682	0.161757	0.00875651	0.00265385	0.000968411	0.0110022	0.00340188	0.00122002	0.00396601	0.00250821	0.113829	0.00261305	0.00324785	0.421082	0.00287862	0.00422369	0.495529	0.000553726	0.00516135	0.914564	0.00144462	0.00524	0.782785	yes
cg15342087	6	30720209		HLA-DRB5	0.00662145	0.00165234	6.14102e-05	0.00319665	0.00154524	0.0385739	0.000451127	0.001367	0.74139	0.0008744	0.00149728	0.559224	0.00629513	0.00219129	0.00406857	-0.00211796	0.00131323	0.10679	-0.000636271	0.00158884	0.688815	0.00117259	0.00215018	0.585515	-0.00174665	0.00233447	0.454341	-0.00196615	0.00232401	0.397543	no
cg03450842	10	80834947	ZMIZ1	ZMIZ1	0.00908638	0.00201247	6.33072e-06	0.00597925	0.00195634	0.00224055	0.00153981	0.00170577	0.366681	0.00448915	0.00202162	0.02638	0.00391341	0.00255574	0.125713	0.00073541	0.00187558	0.694986	0.00299919	0.00253514	0.236791	0.000473878	0.00320963	0.882625	-0.00557402	0.00372999	0.135076	-0.00622298	0.00374124	0.0962432	yes
cg04907244	7	22894795	SNORD93	SNORD93	0.00839666	0.00317273	0.00813268	0.00641782	0.00320637	0.0453292	0.00379988	0.00316167	0.229418	0.00505519	0.00330253	0.125842	0.00960933	0.00436484	0.0276986	0.00197103	0.00317491	0.534723	0.0063352	0.00447593	0.156953	0.00450541	0.00585247	0.4414	0.00594299	0.00674839	0.378506	0.00694809	0.0067556	0.303718	yes
cg18826637	2	145116633		ZEB2	0.0207688	0.00483499	1.74278e-05	0.0172149	0.00481902	0.000353896	0.013715	0.00483667	0.00457361	0.0155207	0.00498256	0.00183938	0.0136701	0.00576285	0.0176872	0.00797647	0.00476718	0.0942868	0.0128771	0.0058926	0.0288664	0.00171589	0.00682327	0.801447	0.0108465	0.00957126	0.257114	0.0105275	0.010013	0.293083	no
cg06695691	4	124154293	SPATA5	SPATA5	-0.012801	0.00272571	2.64791e-06	-0.0116891	0.00275479	2.20356e-05	-0.0162087	0.00293846	3.46716e-08	-0.0105867	0.00289076	0.000250018	-0.0127005	0.00360588	0.000428019	-0.0119399	0.00284528	2.71191e-05	-0.0106466	0.00389585	0.00627972	-0.0128634	0.0047113	0.00632704	-0.0134055	0.00603533	0.0263391	-0.0137232	0.00617671	0.0262996	no
cg27537125	1	25349681		RUNX3	0.00858513	0.00191084	7.02734e-06	0.0050963	0.00181605	0.00501216	0.00342796	0.00176321	0.051876	0.00410664	0.00182809	0.0246778	0.00751225	0.00241978	0.00190593	0.000852807	0.00173638	0.623327	0.00154629	0.00228769	0.499091	0.00128712	0.00303515	0.671515	-0.000706726	0.00351765	0.84077	0.000613506	0.00353363	0.862165	yes
cg24090911	5	400732	AHRR	AHRR	0.0108317	0.00239333	6.01784e-06	0.00683652	0.00228005	0.00271388	0.00403313	0.00220951	0.067948	0.00587329	0.00229786	0.010589	0.00919978	0.00307777	0.00279792	0.00104457	0.00215623	0.62807	0.00605294	0.00276335	0.0284926	0.0037808	0.003475	0.276595	0.000547112	0.00412168	0.894399	0.000566893	0.00415618	0.891507	yes
cg14580211	5	150161299	C5orf62	SMIM3	0.0100142	0.00266272	0.0001693	0.0061759	0.0025036	0.0136323	3.97134e-05	0.0023215	0.986351	0.0024043	0.00245919	0.328232	0.00491939	0.00347685	0.157099	0.00052067	0.0023789	0.826751	-0.00192593	0.00296237	0.515608	-0.00573445	0.00376144	0.127374	-0.00451892	0.00451441	0.316827	-0.00414008	0.00463278	0.37151	no
cg25491122	13	67801551	PCDH9	PCDH9	-0.00914898	0.00307714	0.002947	-0.00740567	0.0030336	0.0146381	-0.00948645	0.00335614	0.00470455	-0.00568948	0.0031232	0.0685031	-0.00444076	0.00375086	0.23644	-0.00587514	0.00303813	0.0531372	-0.00625237	0.00411611	0.128762	-0.0008147	0.00443023	0.854095	-0.0106168	0.00618128	0.0858747	-0.0101393	0.00588864	0.0850982	no
cg08549335	7	30387954	ZNRF2	ZNRF2	0.0141622	0.00383335	0.000220357	0.0118606	0.00384141	0.00201811	0.00890938	0.00390899	0.022655	0.00932657	0.0039954	0.0195788	0.0146365	0.00539821	0.00670065	0.00472167	0.00383743	0.218538	0.00713773	0.00509079	0.160889	0.0115234	0.00689414	0.0946274	0.00884344	0.00765196	0.2478	0.00839718	0.00816587	0.303796	no
cg21322436	7	145812842	CNTNAP2	CNTNAP2	0.0102975	0.00238175	1.53581e-05	0.00567267	0.00226535	0.0122763	0.00450599	0.00233632	0.0537723	0.00455929	0.00231395	0.0487986	0.00483919	0.00290161	0.0953626	0.00195158	0.00221133	0.377487	0.0020853	0.00290181	0.472375	0.0030988	0.00353623	0.380866	0.00375261	0.00456377	0.410929	0.00308693	0.00466558	0.508202	yes
cg24807889	1	1135955		TTLL10	0.0109813	0.00236337	3.3767e-06	0.010254	0.00237188	1.53817e-05	0.00554211	0.00225992	0.0141927	0.00963732	0.00243457	7.54135e-05	0.0163694	0.00307651	1.03332e-07	0.00714404	0.00237071	0.00258292	0.00691521	0.00313185	0.0272424	0.0129174	0.00378989	0.000653512	0.000236732	0.00576129	0.967224	-0.00015432	0.00583247	0.978891	no
cg05673882	5	74862702	POLK	POLK	0.012111	0.00379855	0.00143104	0.00882962	0.0037451	0.0183912	0.00585906	0.00381815	0.1249	0.00741475	0.00386473	0.0550388	0.00850519	0.00492671	0.0842857	0.00464291	0.00381537	0.223643	0.00567474	0.00503593	0.259806	0.00809513	0.00680735	0.234371	0.00576803	0.00731412	0.430337	0.187959	0.718967	0.793762	no
cg22407942	7	22894828	SNORD93	SNORD93	0.00966589	0.00377088	0.0103682	0.00740273	0.00381135	0.0521028	0.00430905	0.00379773	0.256527	0.00539741	0.00394422	0.171176	0.00989637	0.00539709	0.0667063	0.00234804	0.00380928	0.537631	0.00825241	0.00519519	0.11218	0.00734673	0.00697735	0.292369	0.00785107	0.0084408	0.352302	0.00850278	0.00863565	0.324814	no
cg12806681	5	368394	AHRR	AHRR	0.0090534	0.00229778	8.14612e-05	0.00539666	0.00217737	0.013193	0.00206815	0.00203419	0.309299	0.00445462	0.00217071	0.0401548	0.00710993	0.00339735	0.0363681	-0.000350947	0.00201642	0.86183	-0.000979159	0.002317	0.672589	-0.00193703	0.00324839	0.550972	-0.00973999	0.00348336	0.00517155	-0.00973037	0.00355302	0.00616983	yes
cg18181703	17	76354621	SOCS3	SOCS3	0.0126435	0.00294743	1.78957e-05	0.0107859	0.00294256	0.000246869	0.00739099	0.00287297	0.010094	0.00888431	0.00301665	0.00322862	0.0105552	0.00390816	0.00691727	0.00424517	0.0028811	0.140628	0.00812737	0.00385303	0.0349147	0.00817253	0.00460908	0.0762062	0.0022535	0.00540444	0.676698	0.00310597	0.0054357	0.567727	no
cg11827514	8	143125722		MIR4472-1	0.0158963	0.00413494	0.000120852	0.0135084	0.00410763	0.00100686	0.0111753	0.00419127	0.00766824	0.014312	0.00431409	0.00090825	0.0185962	0.00562626	0.000948889	0.0118574	0.00408275	0.0036812	0.0158475	0.0054319	0.00352859	0.0155138	0.00708412	0.0285282	-0.142588	1.21525	0.906597	0.0211458	0.00762078	0.0055243	no
cg15857661	10	104196243	MIR146B	MIR146B	0.012204	0.0032205	0.000150958	0.01149	0.00322911	0.000373319	0.00629402	0.00326847	0.0541447	0.0103371	0.00331797	0.00183633	0.00927314	0.00410239	0.023795	0.00747074	0.00325609	0.0217681	0.00702048	0.00421634	0.0958996	0.00300081	0.00503713	0.551351	0.00700946	0.00839999	0.404021	-0.0338908	0.599627	0.954928	no
cgid= Illumina CpG identifier
CHR=chromosome
se=standard error
pval=p-value
grey= genome-wide significant after adjusting for smoking

## Sheet: S6
cgid	CHR	Position	Gene	nearest_gene	Maternal smoking (Joubert et al 2016)	Association with maternal smoking in NTR
						beta	se	pval
cg05575921	5	373378	AHRR	AHRR	yes	-0.0380518	0.00795089	1.70258e-06
cg21566642	2	233284661		ALPPL2	no	-0.0125708	0.00651891	0.0538107
cg05951221	2	233284402		ALPPL2	no	-0.00665862	0.00581661	0.252308
cg01940273	2	233284934		ALPPL2	no	-0.013072	0.00459843	0.00447325
cg21161138	5	399360	AHRR	AHRR	yes	-0.0170532	0.00323239	1.32236e-07
cg06126421	6	30720080		HLA-DRB5	no	-0.0102529	0.00500032	0.0403201
cg23126342	13	67801125	PCDH9	PCDH9	no	0.000319559	0.00613938	0.958488
cg23916896	5	368804	AHRR	AHRR	yes	-0.0265997	0.00478125	2.64681e-08
cg00310412	15	74724918	SEMA7A	SEMA7A	no	-0.000942597	0.00304083	0.756576
cg25189904	1	68299493	GNG12	GNG12-AS1	yes	-0.0254516	0.00552842	4.14883e-06
cg19572487	17	38476024	RARA	RARA	yes	-0.0129769	0.00342772	0.00015316
cg21611682	11	68138269	LRP5	LRP5	yes	-0.00790344	0.00240591	0.00101976
cg11902777	5	368843	AHRR	AHRR	yes	-0.00940049	0.00219177	1.79479e-05
cg19859270	3	98251294	GPR15	GPR15	no	-0.0037573	0.00134765	0.00530266
cg04180046	7	45002736	MYO1G	MYO1G	yes	0.0480463	0.00834135	8.41031e-09
cg25648203	5	395444	AHRR	AHRR	yes	-0.0101023	0.00286193	0.000415754
cg22132788	7	45002486	MYO1G	MYO1G	yes	0.0388117	0.00700949	3.07667e-08
cg24859433	6	30720203		HLA-DRB5	no	-0.00220955	0.00172085	0.199147
cg12803068	7	45002919	MYO1G	MYO1G	yes	0.053326	0.00916869	6.02388e-09
cg17924476	5	323794	AHRR	AHRR	yes	0.0214049	0.00465459	4.25218e-06
cg01899089	5	369969	AHRR	AHRR	yes	-0.00914539	0.00288167	0.0015054
cg03991871	5	368447	AHRR	AHRR	yes	-0.0166474	0.00545386	0.00227016
cg02610360	11	120197521	TMEM136	TMEM136	no	0.00536189	0.00551295	0.330753
cg19089201	7	45002287	MYO1G	MYO1G	yes	0.0395329	0.00660359	2.14304e-09
cg14753356	6	30720108		HLA-DRB5	no	-0.00264431	0.00360885	0.463723
cg23067299	5	323907	AHRR	AHRR	yes	0.00807348	0.00196327	3.91782e-05
cg23161492	15	90357202	ANPEP	ANPEP	yes	-0.00849905	0.00521049	0.10286
cg19719391	4	26789915		TBC1D19	no	0.00153677	0.00347404	0.65823
cg09935388	1	92947588	GFI1	GFI1	yes	-0.0431301	0.00848661	3.73224e-07
cg16983588	11	129793108	PRDM10	PRDM10	no	0.00133994	0.00514822	0.794654
cg25949550	7	145814306	CNTNAP2	CNTNAP2	yes	-0.0173048	0.0021693	1.49772e-15
cg03329539	2	233283329		ALPPL2	no	-0.00392104	0.00361423	0.277971
cg10874644	5	83898708		EDIL3	no	-0.00314219	0.0042712	0.461932
cg21091547	6	36645500	CDKN1A	CDKN1A	yes	-0.00653116	0.0042153	0.121287
cg07339236	20	50312490	ATP9A	ATP9A	yes	-0.00851022	0.00348537	0.0146183
cg08035323	2	9843525		YWHAQ	no	0.00987903	0.00426651	0.0205863
cg03707168	19	49379127	PPP1R15A	PPP1R15A	no	-0.00426646	0.00393555	0.278328
cg20438687	17	4761644	MINK1	MINK1	no	-0.0046899	0.00292743	0.109144
cg04551776	5	393366	AHRR	AHRR	yes	-0.0073315	0.00272468	0.00712856
cg13038618	14	77467391		IRF2BPL	yes	-0.00198797	0.00292578	0.496843
cg15342087	6	30720209		HLA-DRB5	no	-0.00179044	0.00153631	0.243851
cg03450842	10	80834947	ZMIZ1	ZMIZ1	yes	-0.00340861	0.00223392	0.127049
cg04907244	7	22894795	SNORD93	SNORD93	yes	-0.00562299	0.00386863	0.146089
cg18826637	2	145116633		ZEB2	no	-0.00384052	0.00540991	0.477764
cg06695691	4	124154293	SPATA5	SPATA5	no	0.000945873	0.00307656	0.758505
cg27537125	1	25349681		RUNX3	yes	-0.00442494	0.00220698	0.0449657
cg24090911	5	400732	AHRR	AHRR	yes	-0.00446352	0.00257007	0.0824349
cg14580211	5	150161299	C5orf62	SMIM3	no	-0.00426601	0.00312789	0.172612
cg25491122	13	67801551	PCDH9	PCDH9	no	0.00186907	0.00264296	0.47945
cg08549335	7	30387954	ZNRF2	ZNRF2	no	-0.0057769	0.00473968	0.222906
cg21322436	7	145812842	CNTNAP2	CNTNAP2	yes	-0.00792379	0.00270759	0.00342789
cg24807889	1	1135955		TTLL10	no	-8.9235e-05	0.0023579	0.969811
cg05673882	5	74862702	POLK	POLK	no	-0.00379466	0.00499297	0.447255
cg22407942	7	22894828	SNORD93	SNORD93	no	-0.00465578	0.00496211	0.348107
cg12806681	5	368394	AHRR	AHRR	yes	-0.00849086	0.00292331	0.003678
cg18181703	17	76354621	SOCS3	SOCS3	no	-0.000389692	0.0036495	0.914964
cg11827514	8	143125722		MIR4472-1	no	-0.0110437	0.00527905	0.0364391
cg15857661	10	104196243	MIR146B	MIR146B	no	-0.000773673	0.00367615	0.833311
cgid= Illumina CpG identifier
CHR=chromosome
se=standard error
pval=p-value

## Sheet: S7
	CpG information				Transcript information		Meta-analysis results
cgid	CHR	Position_CpG	Gene_CpG	Nearest_Gene_CpG	Transcript_ID	Name_Transcript	Estimate (logCPM/β)a	SE	P
cg05575921	5	373378	AHRR	AHRR	ENSG00000063438	AHRR	-4.48247	0.234109	1.026e-81
cg05575921	5	373378	AHRR	AHRR	ENSG00000250645	CTD-2228K2.1	-3.09411	0.621049	6.29085e-07
cg05575921	5	373378	AHRR	AHRR	ENSG00000221990	EXOC3-AS1	-0.612789	0.153253	6.37336e-05
cg21161138	5	399360	AHRR	AHRR	ENSG00000063438	AHRR	-6.72916	0.496249	6.91072e-42
cg21161138	5	399360	AHRR	AHRR	ENSG00000221990	EXOC3-AS1	-1.2634	0.315657	6.26931e-05
cg06126421	6	30720080		HLA-DRB5	ENSG00000137312	FLOT1	-0.445817	0.0538832	1.29798e-16
cg23916896	5	368804	AHRR	AHRR	ENSG00000063438	AHRR	-3.15919	0.372443	2.20715e-17
cg19572487	17	38476024	RARA	RARA	ENSG00000131759	RARA	-0.179381	0.045126	7.03461e-05
cg21611682	11	68138269	LRP5	LRP5	ENSG00000171067	C11orf24	-0.515142	0.103963	7.23098e-07
cg11902777	5	368843	AHRR	AHRR	ENSG00000063438	AHRR	-10.5924	1.07747	8.29831e-23
cg11902777	5	368843	AHRR	AHRR	ENSG00000250645	CTD-2228K2.1	-10.0809	2.56392	8.43046e-05
cg19859270	3	98251294	GPR15	GPR15	ENSG00000154165	GPR15	-30.4069	0.955135	2.10649e-222
cg19859270	3	98251294	GPR15	GPR15	ENSG00000080822	CLDND1	-3.39942	0.180505	4.0684e-79
cg19859270	3	98251294	GPR15	GPR15	ENSG00000080819,ENSG00000080822	CLDND1	-3.00405	0.241718	1.84391e-35
cg19859270	3	98251294	GPR15	GPR15	ENSG00000248839,ENSG00000250562	RP11-227H4.5, RPL38P4	-45.1528	3.69085	2.05362e-34
cg19859270	3	98251294	GPR15	GPR15	ENSG00000080819	CPOX	-1.78963	0.185795	5.84186e-22
cg04180046	7	45002736	MYO1G	MYO1G	ENSG00000260997	RP4-647J21.1	0.617156	0.0900044	7.03444e-12
cg25648203	5	395444	AHRR	AHRR	ENSG00000063438	AHRR	-10.2709	0.597436	3.06547e-66
cg25648203	5	395444	AHRR	AHRR	ENSG00000250645	CTD-2228K2.1	-11.5342	1.46741	3.83407e-15
cg25648203	5	395444	AHRR	AHRR	ENSG00000180104	EXOC3	-0.368431	0.0595766	6.24338e-10
cg22132788	7	45002486	MYO1G	MYO1G	ENSG00000260997	RP4-647J21.1	0.536564	0.082338	7.19218e-11
cg22132788	7	45002486	MYO1G	MYO1G	ENSG00000136286	MYO1G	-0.174959	0.036901	2.12341e-06
cg24859433	6	30720203		HLA-DRB5	ENSG00000137312	FLOT1	-0.536715	0.120894	9.01507e-06
cg12803068	7	45002919	MYO1G	MYO1G	ENSG00000260997	RP4-647J21.1	0.419806	0.0578191	3.85155e-13
cg12803068	7	45002919	MYO1G	MYO1G	ENSG00000136286	MYO1G	-0.138681	0.0259387	8.96781e-08
cg17924476	5	323794	AHRR	AHRR	ENSG00000063438	AHRR	4.74539	0.391765	9.03112e-34
cg17924476	5	323794	AHRR	AHRR	ENSG00000250645	CTD-2228K2.1	6.27976	0.961022	6.38382e-11
cg01899089	5	369969	AHRR	AHRR	ENSG00000063438	AHRR	-4.40892	0.619231	1.07925e-12
cg03991871	5	368447	AHRR	AHRR	ENSG00000063438	AHRR	-3.21766	0.420038	1.85344e-14
cg19089201	7	45002287	MYO1G	MYO1G	ENSG00000260997	RP4-647J21.1	0.563698	0.0868463	8.54092e-11
cg19089201	7	45002287	MYO1G	MYO1G	ENSG00000136286	MYO1G	-0.154724	0.0387996	6.66976e-05
cg14753356	6	30720108		HLA-DRB5	ENSG00000137312	FLOT1	-0.641966	0.08345	1.43933e-14
cg23067299	5	323907	AHRR	AHRR	ENSG00000063438	AHRR	7.77648	1.12046	3.90927e-12
cg23161492	15	90357202	ANPEP	ANPEP	ENSG00000166825	ANPEP	-1.61208	0.109421	3.96763e-49
cg23161492	15	90357202	ANPEP	ANPEP	ENSG00000188095	MESP2	12.7925	1.70884	7.09646e-14
cg16983588	11	129793108	PRDM10	PRDM10	ENSG00000151715	TMEM45B	-0.805002	0.186367	1.56427e-05
cg21091547	6	36645500	CDKN1A	CDKN1A	ENSG00000255587	RAB44	-0.692115	0.162635	2.08459e-05
cg07339236	20	50312490	ATP9A	ATP9A	ENSG00000054793	ATP9A	2.23062	0.347839	1.42879e-10
cg08035323	2	9843525		YWHAQ	ENSG00000243491	RP11-521D12.5	8.15017	1.68864	1.38967e-06
cg03707168	19	49379127	PPP1R15A	PPP1R15A	ENSG00000087074	PPP1R15A	-0.542966	0.0822315	4.03206e-11
cg04551776	5	393366	AHRR	AHRR	ENSG00000063438	AHRR	-8.56046	0.687053	1.23847e-35
cg04551776	5	393366	AHRR	AHRR	ENSG00000250645	CTD-2228K2.1	-12.4615	1.67474	1.00053e-13
cg04551776	5	393366	AHRR	AHRR	ENSG00000180104	EXOC3	-0.417693	0.0675651	6.32631e-10
cg15342087	6	30720209		HLA-DRB5	ENSG00000137312	FLOT1	-0.826833	0.139304	2.93059e-09
cg15342087	6	30720209		HLA-DRB5	ENSG00000137404	NRM	-0.580959	0.111682	1.97255e-07
cg04907244	7	22894795	SNORD93	SNORD93	ENSG00000228649	AC005682.5	-3.76144	0.32263	2.07233e-31
cg04907244	7	22894795	SNORD93	SNORD93	ENSG00000196683	TOMM7	1.52057	0.141506	6.21496e-27
cg04907244	7	22894795	SNORD93	SNORD93	ENSG00000226329	AC005682.6	-3.8136	0.383021	2.35891e-23
cg18826637	2	145116633		ZEB2	ENSG00000121964	GTDC1	-0.202646	0.0371972	5.09754e-08
cg24090911	5	400732	AHRR	AHRR	ENSG00000063438	AHRR	-4.41233	0.648621	1.02728e-11
cg22407942	7	22894828	SNORD93	SNORD93	ENSG00000228649	AC005682.5	-3.30265	0.262612	2.85619e-36
cg22407942	7	22894828	SNORD93	SNORD93	ENSG00000196683	TOMM7	1.25787	0.114982	7.43816e-28
cg22407942	7	22894828	SNORD93	SNORD93	ENSG00000226329	AC005682.6	-3.10126	0.313028	3.8698e-23
cg12806681	5	368394	AHRR	AHRR	ENSG00000063438	AHRR	-5.03651	0.745887	1.45441e-11
cg18181703	17	76354621	SOCS3	SOCS3	ENSG00000184557	SOCS3	-1.61376	0.222238	3.83109e-13
cg18181703	17	76354621	SOCS3	SOCS3	ENSG00000087157,ENSG00000187775	SOCS3,DNAH17	-0.635109	0.106919	2.84844e-09
cg18181703	17	76354621	SOCS3	SOCS3	ENSG00000187775	DNAH17	-0.995107	0.192638	2.39544e-07
cg18181703	17	76354621	SOCS3	SOCS3	ENSG00000187775,ENSG00000268965	DNAH17,AC061992.1	-1.13071	0.26152	1.53493e-05
a log counts per million per beta
cgid= Illumina CpG identifier
SE=standard error
P=p-value

## Sheet: S8
cgid	Nearest gene	Pearson r	P-value
cg05575921	AHRR	0.270753	0.000246609
cg06126421	HLA-DRB5	-0.541191	5.22454e-15
cg25189904	GNG12-AS1	-0.570971	7.10906e-17
cg19859270	GPR15	0.296866	5.4527e-05
cg24859433	HLA-DRB5	-0.553836	8.87721e-16
cg14753356	HLA-DRB5	-0.564431	1.8958e-16
cg23161492	ANPEP	-0.249108	0.000771951
cg08035323	YWHAQ	-0.536169	1.03491e-14
cg03707168	PPP1R15A	0.326311	8.28055e-06
cg13038618	IRF2BPL	0.296051	5.7286e-05
cg15342087	HLA-DRB5	-0.565287	1.66923e-16
cg04907244	SNORD93	0.309264	2.52646e-05
cg27537125	RUNX3	-0.490824	3.05567e-12
cg25491122	PCDH9	0.260682	0.000424465
cg05673882	POLK	-0.490232	3.27351e-12
cg22407942	SNORD93	0.375767	2.17835e-07
cg11827514	MIR4472-1	-0.28066	0.000141553
cg15857661	MIR146B	-0.249571	0.000754098
cgid= Illumina CpG identifier
r= correlation

## Sheet: S9
cgid	Nearest gene	r_PFC	p_PFC	r_EC	p_EC	r_STG	p_STG	r_CER	p_CER
cg21566642	ALPPL2	0.386	0.000682	0.384	0.000939	0.508	3.28e-06	0.117	0.329
cg05951221	ALPPL2	0.55	3.83e-07	0.462	5.07e-05	0.633	1.1e-09	-0.00756	0.95
cg04180046	MYO1G	0.548	4.33e-07	0.495	1.14e-05	0.391	0.000532	0.32	0.00655
cg22132788	MYO1G	0.476	1.85e-05	0.405	0.000461	0.506	3.72e-06	0.285	0.0159
cg12803068	MYO1G	0.498	6.44e-06	0.37	0.00149	0.305	0.00785	0.261	0.0279
cg19089201	MYO1G	0.343	0.00275	0.25	0.0352	0.454	4.35e-05	0.0436	0.718
cg23161492	ANPEP	0.458	4.16e-05	0.274	0.0208	0.45	5.13e-05	0.437	0.00014
cg09935388	GFI1	0.232	0.0469	0.258	0.0299	0.356	0.000172	0.23	0.0536
cg04907244	SNORD93	0.235	0.044	0.159	0.187	0.435	9.5e-05	0.505	7.08e-06
cg22407942	SNORD93	0.0934	0.429	0.0269	0.824	0.148	0.207	0.599	3.34e-08
cgid= Illumina CpG identifier
r= correlation
p=p-value
PFC= prefrontal cortex
EC= entorhinal cortex
STG=superior temporal gyrus
CER= cerebellum

[truncated: 1 more sheets: Sheet1]
